# Supplementary material for: Genome wide association study identifies SNPs associated with fatty acid composition in Chinese Wagyu cattle
Source: J Anim Sci Biotechnol. 2019 Mar 4;10:27. doi: 10.1186/s40104-019-0322-0 (PMC6399853; doi:10.1186/s40104-019-0322-0)
Supplement: Supplementary file 1 — Table S1. Estimates of phenotypic correlations (upper diagonals) and genetic correlation (lower diagonals) between 21 phenotypes in Chinese Wagyu beef cattle. (XLSX 199 kb) [file 40104_2019_322_MOESM1_ESM.xlsx]

## Sheet: TableS1
Table S1. Estimates of phenotypic correlations(upper diagonals) and genetic correlation (lower diagonals) between 21 phenotypes in Chinese Wagyu beef cattle
	C14:0	C16:0	C18:0	C20:0	C22:0	C24:0	C14:1 cis-9	C16:1 cis-9	C18:1 cis-9	C20:1 cis-11	C18:2 n-6	C18:2 c-9t-11	C18:2 c-12t-10	C18:3 n-6	C18:3 n-3	C20:2 n-6	C20:3 n-3	C20:4 n-6	C20:5 n-3	C22:5 n-3	C22:6 n-3	SFA	MUFA	PUFA	PUFA/SFA	n-3	n-6	n-6/n-3	HI
C14:0	1	0.732±0.026	-0.44±0.045	0.36±0.048	0.123±0.059	0.063±0.085	0.581±0.04	0.595±0.036	-0.792±0.022	0.261±0.052	0.348±0.05	0.163±0.053	0.135±0.058	0.251±0.052	0.32±0.051	0.18±0.054	0.007±0.058	0.129±0.057	0.301±0.052	0.052±0.056	0.049±0.063	0.692±0.031	-0.7±0.03	0.359±0.048	-0.022±0.055	0.202±0.055	0.357±0.05	0.024±0.058	-0.883±0.013
C16:0	0.609±1.649	1	-0.601±0.035	0.632±0.034	0.274±0.05	0.175±0.053	-0.137±0.66	0.563±0.038	-0.938±0.008	0.538±0.038	0.601±0.034	0.098±0.051	0.217±0.048	0.479±0.058	0.442±0.045	0.325±0.052	0.143±0.053	0.278±0.053	0.013±0.08	0.215±0.078	0.145±0.076	0.816±0.019	-0.859±0.016	0.626±0.033	0.002±0.078	0.42±0.046	0.623±0.033	0.003±0.055	-0.849±0.016
C18:0	0.799±1.007	0.8±1.104	1	0.215±0.055	-0.053±0.057	-0.007±0.056	-0.916±0.117	-0.63±0.45	0.36±0.05	-0.685±0.029	-0.522±0.04	-0.51±0.044	0.06±0.05	0.244±0.055	-0.366±0.048	-0.249±0.052	-0.059±0.057	-0.313±0.051	-0.271±0.052	-0.01±0.056	0.033±0.061	-0.036±0.057	0.142±0.056	-0.541±0.039	-0.505±0.042	-0.243±0.053	-0.52±0.04	-0.157±0.055	0.255±0.053
C20:0	0.625±0.972	-0.013±1.872	-0.175±0.794	1	0.321±0.049	0.304±0.042	-0.976±0.495	-0.772±0.385	-0.943±0.407	0.583±0.023	-0.119±0.421	-0.295±0.763	-0.942±0.046	-0.745±0.813	-0.461±0.981	0.502±0.041	0.217±0.049	0.527±0.54	0.326±0.05	0.346±0.001	0.286±0.058	0.612±0.035	-0.677±0.031	0.495±0.042	0.138±0.057	0.891±0.014	0.459±0.045	-0.131±0.054	-0.503±0.042
C22:0	-0.098±0.386	-0.599±1252	0.683±0.43	0.994±0.549	1	0.523±0.021	-0.706±0.208	-0.97±0.682	-0.437±0.373	-0.393±0.508	-0.963±0.755	-0.899±0.523	-0.12±0.527	0.978±0.43	-0.16±0.575	0.199±0.538	0.993±0.116	0.525±0.642	0.495±0.859	0.286±0.042	0.986±0.928	0.295±0.054	-0.332±0.052	0.27±0.055	0.142±0.057	0.556±0.039	0.255±0.052	-0.442±0.046	-0.26±0.055
C24:0	0.624±0.211	-0.736±1.036	0.46±0.766	0.99±0.925	-0.99±0.004	1	-0.987±0.538	-0.231±0.524	-0.798±0.944	-0.427±0.246	-0.385±0.112	-0.213±0.154	-0.978±0.529	0.69±0.766	-0.418±0.62	-0.955±0.326	0.933±0.972	0.99±0.211	0.977±0.959	0.041±0.767	0.753±0.026	0.21±0.001	-0.25±0.053	0.266±0.051	0.163±0.056	0.833±0.026	0.198±0.057	-0.467±0.043	-0.143±0.056
C14:1 cis-9	0.223±0.352	0.36±0.05	-0.634±0.035	0.021±0.059	-0.071±0.057	-0.092±0.004	1	0.765±0.024	-0.302±0.055	0.43±0.048	0.262±0.054	0.393±0.053	0.297±0.054	-0.013±0.058	0.263±0.054	0.139±0.057	-0.084±0.06	0.193±0.058	0.234±0.056	-0.07±0.053	-0.147±0.057	0.031±0.06	-0.081±0.06	0.293±0.054	0.254±0.056	0.028±0.059	0.258±0.053	0.206±0.058	-0.347±0.056
C16:1 cis-9	-0.915±0.501	-0.982±1.057	-0.825±0.018	0.199±0.052	0.067±0.056	0.062±0.055	0.866±0.11	1	-0.488±0.043	0.593±0.036	0.445±0.044	0.512±0.04	0.365±0.049	0.104±0.055	0.309±0.049	0.186±0.052	0.071±0.056	0.27±0.094	0.227±0.051	0.068±0.056	0.01±0.058	0.161±0.055	-0.245±0.053	0.472±0.043	0.375±0.047	0.23±0.053	0.444±0.044	0.123±0.054	-0.375±0.048
C18:1 cis-9	-0.828±0.141	-0.984±0.917	-0.781±0.946	-0.656±0.032	-0.309±0.053	-0.224±0.054	0.789±0.833	0.893±1.397	1	-0.443±0.046	-0.613±0.035	0.001±0.056	-0.194±0.057	-0.525±0.088	-0.459±0.044	-0.302±0.051	-0.169±0.055	-0.246±0.055	-0.408±0.047	-0.238±0.089	-0.177±0.061	-0.918±0.009	0.964±0.004	-0.618±0.036	-0.085±0.058	-0.441±0.045	-0.622±0.035	0.022±0.06	0.917±0.009
C20:1 cis-11	-0.998±0.639	-0.845±2.305	-0.993±0.209	-0.986±0	0.066±0.056	0.113±0.053	0.864±0.206	0.291±0.655	0.361±1.078	1	0.973±1.331	0.448±0.407	0.917±0.163	-0.315±1.596	0.365±0.568	0.442±0.075	-0.006±0.055	0.523±0.04	0.327±0.049	0.124±0.075	0.047±0.059	0.184±0.055	-0.289±0.052	0.572±0.037	0.455±0.044	0.244±0.052	0.563±0.037	0.228±0.053	-0.186±0.054
C18:2 n-6	-0.137±1.225	-0.229±1.002	-0.935±1.085	0.452±0.047	0.243±0.052	0.186±0.058	0.781±1.737	-0.65±2.653	0.085±1.513	0.557±0.054	1	0.484±0.042	0.16±0.052	0.45±0.044	0.744±0.024	0.375±0.045	0.266±0.052	0.367±0.048	0.288±0.05	0.221±0.055	0.028±0.058	0.365±0.052	-0.544±0.04	0.987±0.001	0.82±0.019	0.583±0.037	0.999±0.061	0.234±0.051	-0.382±0.048
C18:2 c-9t-11	-0.971±1.179	0.273±1.054	-0.539±0.469	0.248±0.058	-0.077±0.058	0.068±0.059	0.765±1.941	0.926±0.874	-0.537±1.023	0.512±0.086	0.994±1.069	1	0.28±0.055	0.992±0.633	0.998±0.662	0.345±0.051	-0.169±0.052	0.395±0.049	0.163±0.053	0.037±0.06	-0.028±0.059	-0.028±0.061	-0.084±0.061	0.526±0.04	0.135±0.085	0.074±0.054	0.487±0.042	0.367±0.048	-0.015±0.058
C18:2 c-12t-10	-0.718±0.508	-0.838±0.954	-0.335±0.83	0.404±0	0.104±0.057	0.165±0.002	0.973±0.376	0.953±1.179	0.848±0.703	0.451±0.093	-0.336±1.299	0.869±0.796	1	-0.701±0.123	0.925±0.337	0.472±0.002	0.187±0.055	0.451±0.047	0.166±0.804	0.221±0.002	0.117±0.06	0.03±0.059	-0.095±0.059	0.353±0.05	0.487±0.061	0.34±0.05	0.32±0.052	-0.12±0.057	-0.086±0.059
C18:3 n-6	-0.782±1.662	-0.872±0.976	-0.138±0.645	0.696±0.028	0.346±0.005	0.239±0.002	-0.521±0.746	-0.546±1.335	0.363±0.364	0.339±0.048	-0.904±1.564	0.104±0.578	0.291±0.001	1	0.407±0.046	0.309±0.002	0.362±0.073	0.295±0.05	0.229±0.001	0.341±0.002	0.253±0.055	0.489±0.042	-0.544±0.039	0.502±0.04	0.225±0.052	0.638±0.032	0.473±0.042	-0.249±0.05	-0.39±0.047
C18:3 n-3	0.059±0.58	-0.49±1.176	-0.461±0.487	0.326±0.05	0.248±0.054	0.104±0.059	0.731±0.388	-0.444±1.442	0.936±1.432	0.389±0.046	0.965±0.725	0.383±0.05	0.294±0.053	0.756±1.659	1	0.468±0.043	0.072±0.056	0.37±0.05	0.14±0.054	0.16±0.056	0.011±0.06	0.276±0.053	-0.411±0.048	0.758±0.025	-0.116±0.148	0.526±0.04	0.748±0.024	0.074±0.056	-0.309±0.052
C20:2 n-6	0.003±0.54	-0.162±1.435	-0.783±0.456	-0.746±1.016	0.152±0.054	0.302±0.042	0.991±0.307	0.582±0.599	0.939±1.07	0.812±1.594	0.898±0.498	-0.605±0.743	0.794±0	0.036±0.422	0.997±0.393	1	0.185±0.053	0.662±0.031	0.147±0.234	-0.298±0.047	0.158±0.06	0.05±0.08	-0.275±0.052	0.483±0.043	0.398±0.048	0.218±0.08	0.451±0.044	-0.082±0.055	-0.204±0.054
C20:3 n-3	-0.418±0.42	-0.939±1.966	0.581±0.441	0.228±0.958	0.554±0.04	0.32±0.074	-0.667±0.274	-0.893±0.623	0.385±0.585	-0.419±0.483	-0.947±1.132	-0.911±0.552	-0.515±0.544	0.99±1.61	-0.329±0.574	0.436±0.505	1	0.118±0.057	-0.047±0.086	0.505±0.042	0.178±0.059	0.124±0.058	-0.185±0.056	0.355±0.048	0.312±0.052	0.832±0.017	0.274±0.052	-0.68±0.03	-0.12±0.057
C20:4 n-6	-0.88±0.444	-0.623±0.021	-0.635±0.43	-0.399±0.555	0.111±0	0.976±0.042	0.568±0.399	0.574±0.325	0.567±0.663	0.785±0.306	0.955±2.624	0.527±0.423	0.947±0.409	-0.378±1.343	0.341±0.462	0.845±0.253	0.425±0.419	1	0.172±0	0.332±0.049	0.956±0.06	0.123±0.056	-0.188±0.057	0.421±0.047	0.376±0.049	0.347±0.049	0.385±0.047	-0.022±0.058	-0.108±0.057
C20:5 n-3	0.226±0.694	0.004±1.968	0.304±1.345	0.392±0.835	-0.039±0.055	0.02±0.174	-0.427±0.933	-0.238±1.276	-0.504±0.68	-0.735±1.56	-0.721±2.217	-0.097±0.31	-0.906±0.947	-0.976±0.34	-0.987±1.394	-0.966±0.634	0.153±1.798	-0.978±0.523	1	-0.019±0.141	-0.066±0.058	0.355±0.05	-0.387±0.049	0.302±0.05	0.073±0.054	0.218±0.051	0.293±0.05	-0.071±0.055	-0.354±0.05
C22:5 n-3	-0.122±1.229	-0.306±1.92	0.806±0.71	-0.107±1.12	0.374±0.833	0.917±0.009	-0.937±1.112	-0.92±1.305	0.249±0.325	-0.585±0.976	-0.81±1.278	-0.475±0.751	-0.878±0.335	0.934±0.71	-0.446±0.564	-0.302±0.182	0.879±0.316	0.263±1.738	-0.701±0.997	1	0.701±0.031	0.216±0.054	-0.249±0.052	0.29±0.053	-0.575±0	0.677±0.042	0.236±0.056	-0.575±0.037	-0.153±0.055
C22:6 n-3	0.066±0.288	0.697±1.361	0.343±0.34	0.893±0.569	0.358±1.145	0.99±0.099	-0.587±0.179	-0.987±1.313	-0.373±0.294	-0.258±0.397	-0.905±0.732	-0.969±0.576	-0.156±0.613	0.983±0.388	-0.472±0.399	-0.023±0.223	0.096±0.378	0.973±0.407	-0.806±0.346	0.992±0.109	1	0.204±0.061	-0.205±0.061	0.094±0.057	-0.263±0	0.365±0.052	0.038±0.058	-0.393±0.052	-0.15±0.062
SFA	0.811±0.138	0.374±0.967	0.916±0.525	0.989±0.544	0.532±0.275	0.973±0.054	-0.931±0.418	-0.507±0.769	-0.337±1.565	-0.961±0.668	-0.998±1.057	-0.733±0.898	-0.852±0.54	0.475±0.608	-0.533±0.765	-0.362±1.054	0.149±0.39	-0.85±0.695	0.369±0.686	0.933±1.015	0.496±0.199	1	-0.981±0.002	0.375±0.048	-0.215±0.055	0.319±0.051	0.412±0.047	-0.11±0.059	-0.919±0.009
MUFA	-0.78±0.152	-0.999±0.742	-0.905±0.633	-0.99±0.177	-0.579±0.284	-0.858±0.778	0.975±0.507	0.73±0.93	0.998±0.04	0.941±0.778	0.477±1.596	0.577±0.794	0.905±0.566	0.957±0.871	0.544±0.899	0.991±0.777	-0.069±0.449	0.767±0.681	-0.478±0.692	-0.459±1.573	-0.465±0.225	-0.999±0.005	1	-0.55±0.04	0.015±0.059	-0.429±0.046	-0.568±0.039	0.076±0.06	0.909±0.01
PUFA	-0.81±0.992	0.97±0.724	-0.821±0.493	-0.408±1.367	-0.983±1.046	-0.22±1.346	0.947±1.126	-0.15±1.189	0.754±0.662	0.659±0.914	0.853±0.846	0.576±1.876	0.366±1.739	-0.394±0.226	0.884±0.246	0.675±1.173	-0.966±2.202	0.906±2.215	-0.096±1.954	-0.962±0.689	-0.943±0.982	-0.433±0.19	0.162±0.866	1	0.825±0.018	0.676±0.031	0.99±0.001	0.119±0.053	-0.382±0.048
PUFA/SFA	-0.969±0.755	-0.193±0.152	-0.674±0.338	-0.581±0.923	-0.283±0.449	-0.428±1.041	0.585±0.322	0.086±0.754	0.936±0.409	0.718±0.393	0.701±3.82	0.273±1.886	0.871±0.043	-0.376±0.966	-0.902±1.591	0.925±0.292	-0.132±0.494	0.961±0.321	-0.96±1.444	-0.73±0.032	-0.396±0.032	-0.98±0.285	0.84±0.424	0.751±0.722	1	0.522±0.041	0.817±0.019	0.181±0.055	0.166±0.056
n-3	-0.365±0.594	-0.18±0.906	0.641±0.693	0.918±0.024	0.995±0.131	0.849±0.042	-0.644±0.383	-0.814±0.913	0.641±1.143	-0.445±0.696	-0.958±1.867	-0.971±1.982	-0.253±0.788	0.999±0.037	-0.094±0.725	0.233±0.121	0.99±0.092	0.351±0.611	-0.235±1.128	0.585±0.923	0.101±0.561	0.109±0.58	0.043±0.755	-0.939±0.125	-0.238±0.659	1	0.595±0.036	-0.6±0.035	-0.317±0.051
n-6	-0.138±0.929	0.969±0.93	-0.444±1.275	-0.351±1.705	-0.928±1.667	-0.368±1.17	0.949±0.518	-0.464±0.739	0.854±1.809	0.798±0.948	0.999±0.027	0.795±1.087	0.979±1.109	-0.822±1.505	0.967±0.568	0.831±0.946	-0.988±1.206	0.572±1.483	-0.304±2.667	-0.286±1.034	-0.859±0.738	-0.367±0.698	0.722±0.358	0.948±0.232	0.632±0.193	-0.861±0.83	1	0.221±0.052	-0.388±0.048
n-6/n-3	-0.068±0.38	-0.541±0.303	-0.411±0.413	-0.773±0.841	-0.998±0.242	-0.968±0.383	0.553±0.244	0.996±0.947	0.351±0.357	0.424±0.403	0.829±0.985	0.871±0.934	0.591±0.434	-0.629±1.048	0.316±0.505	-0.06±0.521	-0.996±0.099	-0.137±0.407	-0.196±0.719	-0.878±0.329	-0.286±0.282	-0.369±0.297	0.424±0.302	0.491±0.729	0.193±0.409	-0.872±0.535	0.972±0.782	1	0.086±0.059
HI	-0.959±0.045	-0.801±0.672	-0.82±0.797	-0.982±0.495	-0.332±0.337	-0.727±1.06	-0.315±0.145	0.889±0.418	0.996±0.038	0.945±0.65	0.922±1.707	0.842±1.736	0.955±0.507	0.247±1.653	-0.013±0.563	0.282±0.63	0.032±0.447	0.937±0.535	-0.197±0.669	-0.766±3.266	-0.348±0.246	-0.955±0.035	0.956±0.039	0.384±0.37	0.985±0.207	-0.059±0.632	0.97±0.917	0.264±0.331	1
